# Supplementary material for: New Spectroelectrochemical Insights into Manganese and Rhenium Bipyridine Complexes as Catalysts for the Electrochemical Reduction of Carbon Dioxide
Source: Molecules. 2023 Nov 10;28(22):7535. doi: 10.3390/molecules28227535 (PMC10673266; doi:10.3390/molecules28227535)
Supplement: Supplementary file 1 [file molecules-28-07535-s001.zip]

Archive with 1 entries (1 files):
- molecules-2639163-supplementary.pdf
